# Supplementary material for: Whole blood microRNA levels associate with glycemic status and correlate with target mRNAs in pathways important to type 2 diabetes
Source: Sci Rep. 2019 Jun 20;9:8887. doi: 10.1038/s41598-019-43793-4 (PMC6586838; doi:10.1038/s41598-019-43793-4)
Supplement: Supplementary file 2 — Supplementary data [file 41598_2019_43793_MOESM2_ESM.xlsx]

## Sheet: let-7a-5p
Correlation table 1. Significant (p<0.05) Spearman rank order correlation between let-7a-5p and mRNA targets predicted by at least two algorithms.
Gene ID	r	n	p-value	FDR	Pc-value
EEF2K	0.225094	739	6.08132e-10	8.38615e-07	8.38615e-07
ATP1B3	-0.188614	739	2.40257e-07	0.000165657	0.000331314
MGAT3	0.169688	739	3.50502e-06	0.00146621	0.00483342
GFOD1	0.168241	739	4.25296e-06	0.00146621	0.00586483
ATP1B3	-0.165216	739	6.33828e-06	0.0017481	0.00874048
AP1S1	-0.160677	739	1.13825e-05	0.00261607	0.0156964
RNMT	0.154129	739	2.57626e-05	0.00507523	0.0355266
ARPP19	0.152237	739	3.24249e-05	0.00558925	0.044714
SUOX	0.150834	739	3.83865e-05	0.00588167	0.0529351
ARHGDIA	-0.148482	739	5.07679e-05	0.00683109	0.070009
STX3	0.147169	739	5.92332e-05	0.00683109	0.0816826
ZBTB34	0.146699	739	6.25784e-05	0.00683109	0.0862957
SON	0.146453	739	6.43975e-05	0.00683109	0.0888041
EVI2B	0.143897	739	8.6517e-05	0.00852192	0.119307
PAG1	0.142271	739	0.000104122	0.0090035	0.143585
RNF20	-0.142242	739	0.000104464	0.0090035	0.144056
TRAPPC2	0.14099	739	0.000120313	0.00921119	0.165912
DEPDC5	0.140883	739	0.000121771	0.00921119	0.167922
CASP3	0.140514	739	0.000126913	0.00921119	0.175013
SHROOM4	-0.139672	739	0.000139433	0.00954294	0.192277
MLLT10	0.139238	739	0.000146319	0.00954294	0.201774
MAPRE1	0.138569	739	0.000157592	0.00954294	0.217319
SAP30L	0.138479	739	0.000159164	0.00954294	0.219488
QKI	0.136413	739	0.00019966	0.0114721	0.275331
CTSW	-0.135853	739	0.000212203	0.0117051	0.292628
ARID3B	0.133851	739	0.000263326	0.0134577	0.363126
CDK6	0.133845	739	0.000263493	0.0134577	0.363357
ATG10	-0.132064	739	0.000318448	0.0154879	0.43914
GPR114	0.131851	739	0.000325707	0.0154879	0.44915
PYGO2	-0.130909	739	0.000359643	0.0160096	0.495948
KLHL6	0.130903	739	0.000359897	0.0160096	0.496298
ANKRD28	0.12935	739	0.000423186	0.0179297	0.583573
TSPAN18	0.129217	739	0.000429064	0.0179297	0.59168
PIK3IP1	0.128104	739	0.000481316	0.0195216	0.663734
TUSC2	0.126983	739	0.000539882	0.0212714	0.744498
ZC3HAV1	0.12578	739	0.00061008	0.022944	0.8413
DYRK2	0.125652	739	0.000618015	0.022944	0.852243
LRRFIP1	-0.125426	739	0.000632251	0.022944	0.871874
IL10RB	0.125131	739	0.000651332	0.0230304	0.898187
TTL	0.124451	739	0.000697372	0.0236307	0.961676
CACNA1I	0.124377	739	0.00070258	0.0236307	0.968857
ZNF322A	0.124038	739	0.000726802	0.0238633	1
LACTB	0.123141	739	0.000794655	0.0253496	1
KPNA4	0.122963	739	0.000808833	0.0253496	1
AFF4	0.122672	739	0.000832427	0.0253847	1
KCNK6	0.122474	739	0.00084888	0.0253847	1
CCNY	0.122282	739	0.00086518	0.0253847	1
CPA3	0.121881	739	0.000900024	0.0258569	1
ZNF577	-0.120663	739	0.00101392	0.0285345	1
CLINT1	0.120095	739	0.00107148	0.0289877	1
DOK3	-0.119766	739	0.00110623	0.0289877	1
VDAC1	-0.119565	739	0.00112791	0.0289877	1
UROS	0.119267	739	0.00116083	0.0289877	1
CLCC1	0.119137	739	0.00117548	0.0289877	1
DCUN1D3	0.119111	739	0.00117845	0.0289877	1
LPGAT1	0.118915	739	0.0012008	0.0289877	1
ZFX	0.118698	739	0.00122619	0.0289877	1
CTDSPL2	0.118588	739	0.00123911	0.0289877	1
IRAK2	0.118501	739	0.00124957	0.0289877	1
SON	0.118201	739	0.00128594	0.0289877	1
BCCIP	0.118183	739	0.00128822	0.0289877	1
KCNJ2	0.117966	739	0.00131515	0.0289877	1
RBMS1	0.117893	739	0.00132431	0.0289877	1
CDKN1B	0.117669	739	0.00135301	0.0291191	1
NCLN	0.117518	739	0.00137255	0.0291191	1
HK2	0.117342	739	0.00139568	0.0291613	1
DDX46	0.116551	739	0.00150433	0.0307434	1
KLF9	0.116469	739	0.00151599	0.0307434	1
FAM116A	-0.115803	739	0.00161411	0.0312323	1
TRIB1	0.115778	739	0.00161792	0.0312323	1
CD59	0.115697	739	0.00163027	0.0312323	1
CCDC93	0.115694	739	0.00163069	0.0312323	1
ARMC8	0.115356	739	0.00168325	0.0317972	1
AMMECR1L	0.115077	739	0.0017278	0.0318629	1
PIGN	0.115045	739	0.00173294	0.0318629	1
ACVR1B	0.114653	739	0.00179738	0.0326129	1
PLDN	0.114196	739	0.00187539	0.033279	1
SLC37A4	0.114145	739	0.00188433	0.033279	1
TMEM69	0.11401	739	0.00190806	0.033279	1
ERMN	-0.113762	739	0.00195235	0.033279	1
FRS3	0.113748	739	0.00195475	0.033279	1
CTNS	0.113326	739	0.00203249	0.0339219	1
PCNX	0.113216	739	0.00205308	0.0339219	1
BTF3L4	0.113147	739	0.00206631	0.0339219	1
MIER1	0.113013	739	0.00209188	0.0339377	1
BTF3L4	0.112694	739	0.00215408	0.0340688	1
ZSWIM4	-0.112468	739	0.00219901	0.0340688	1
ATP6V1F	0.112455	739	0.00220178	0.0340688	1
ASXL1	0.112368	739	0.00221939	0.0340688	1
SNX6	0.112347	739	0.00222349	0.0340688	1
LASS2	0.111993	739	0.0022966	0.0348024	1
TGOLN2	0.11099	739	0.00251576	0.0376887	1
NUDT15	-0.110876	739	0.00254173	0.0376887	1
IL11RA	0.110736	739	0.00257416	0.0377635	1
FBXO22	0.110613	739	0.00260278	0.0377814	1
TRABD	0.110421	739	0.00264824	0.0380409	1
DAPK2	0.109976	739	0.00275643	0.0391868	1
MIF4GD	0.109672	739	0.00283256	0.0394086	1
TMBIM4	0.109644	739	0.00283969	0.0394086	1
FKBP3	-0.109573	739	0.00285777	0.0394086	1
SLC12A9	0.109232	739	0.0029461	0.0402245	1
MED8	0.108631	739	0.00310809	0.0415358	1
INADL	0.108588	739	0.00312007	0.0415358	1
ISLR	-0.108543	739	0.00313251	0.0415358	1
NOTCH2NL	0.108323	739	0.00319412	0.0419495	1
ATP8B4	0.108051	739	0.00327201	0.0424231	1
CTDSPL2	0.107929	739	0.00330755	0.0424231	1
MRI1	0.107746	739	0.00336137	0.0424231	1
TRAK1	-0.107703	739	0.00337409	0.0424231	1
GDPD1	-0.107651	739	0.00338944	0.0424231	1
TMEM2	0.107567	739	0.00341477	0.0424231	1
GLIPR2	0.107297	739	0.00349671	0.0430532	1
CCDC109A	0.106045	739	0.00390128	0.0476095	1
ATPAF1	0.105853	739	0.00396671	0.0479832	1
MEFV	-0.105443	739	0.00411029	0.0492878	1
FBXL12	0.104671	739	0.00439339	0.0519184	1
C1RL	0.10464	739	0.00440497	0.0519184	1
SLC7A6	0.104487	739	0.00446323	0.0521593	1
NNT	-0.104104	739	0.00461234	0.0534489	1
OSBPL9	0.103905	739	0.00469156	0.053848	1
TRAF5	-0.103822	739	0.00472488	0.053848	1
ARL5A	0.103581	739	0.00482291	0.0545147	1
DUSP6	-0.103348	739	0.00491958	0.0551553	1
PLDN	-0.10321	739	0.00497784	0.0553584	1
SERF2	0.102517	739	0.0052789	0.0582368	1
ITK	0.102059	739	0.0054866	0.0600478	1
FKBP3	-0.101725	739	0.00564253	0.0612681	1
PDE7A	0.101425	739	0.00578653	0.0615115	1
CALCOCO2	-0.101422	739	0.00578791	0.0615115	1
ZNF792	0.1014	739	0.00579877	0.0615115	1
RALGPS1	0.101152	739	0.00592009	0.0621359	1
NCOA3	-0.101096	739	0.00594775	0.0621359	1
LRIG1	0.100876	739	0.00605785	0.0628103	1
RALY	-0.100569	739	0.00621453	0.06329	1
TLN1	-0.100445	739	0.00627914	0.06329	1
SRGN	0.100427	739	0.00628817	0.06329	1
KIF1B	0.100269	739	0.00637115	0.06329	1
TMEM138	0.100073	739	0.00647587	0.06329	1
KCNK6	-0.100044	739	0.00649134	0.06329	1
ADSL	0.100015	739	0.00650697	0.06329	1
CDC14A	0.0998887	739	0.00657505	0.06329	1
MLLT10	0.0998758	739	0.0065821	0.06329	1
IGF2BP1	-0.099857	739	0.00659234	0.06329	1
ALDH3A2	0.0998265	739	0.00660896	0.06329	1
PPP1R15B	-0.099537	739	0.00676865	0.0640826	1
MARCKSL1	0.0994651	739	0.00680885	0.0640826	1
DUSP11	0.0994254	739	0.00683114	0.0640826	1
INADL	0.0993278	739	0.00688625	0.0641631	1
FNIP1	0.0991514	739	0.00698678	0.0643149	1
SVIL	0.0989352	739	0.00711182	0.0643149	1
GALC	0.0989301	739	0.0071148	0.0643149	1
GOLGA7	0.0989182	739	0.00712174	0.0643149	1
RPS6KA4	-0.0988942	739	0.00713574	0.0643149	1
PFAS	-0.0984263	739	0.00741409	0.0663898	1
YTHDF3	0.0974842	739	0.00800409	0.0712105	1
RNF38	0.0972709	739	0.0081434	0.0712319	1
AK2	0.0972653	739	0.00814704	0.0712319	1
ANAPC13	0.0972434	739	0.00816145	0.0712319	1
PLP1	-0.0970535	739	0.00828756	0.0718777	1
FGR	0.0966913	739	0.00853282	0.0735423	1
ASAP1	0.0965929	739	0.00860057	0.0736657	1
ZNF451	0.096432	739	0.00871239	0.0736821	1
NIPA1	0.0963649	739	0.00875937	0.0736821	1
KIAA1147	-0.0963421	739	0.00877537	0.0736821	1
RBM12B	0.096215	739	0.00886519	0.0736821	1
UBE2Q1	0.0962088	739	0.00886964	0.0736821	1
KIF1B	0.0960904	739	0.00895409	0.0739382	1
UBN2	0.0959816	739	0.00903224	0.0740976	1
SNX1	0.0959144	739	0.00908086	0.0740976	1
IFFO1	0.0958294	739	0.00914275	0.0741639	1
IL18R1	0.095371	739	0.00948265	0.0764712	1
YAF2	0.0949939	739	0.00977068	0.0783359	1
EGLN2	0.0946858	739	0.0100118	0.0793668	1
TMEM60	0.0946739	739	0.0100212	0.0793668	1
RAB40C	0.09461	739	0.0100719	0.0793668	1
EPB41	0.0943103	739	0.0103127	0.0808025	1
PTGR2	-0.094222	739	0.0103847	0.0809067	1
DICER1	0.0940638	739	0.0105146	0.0814587	1
LTA4H	0.0938978	739	0.0106526	0.0814599	1
ICOS	0.0938125	739	0.0107241	0.0814599	1
DUSP16	0.0938071	739	0.0107286	0.0814599	1
PGRMC1	0.0937805	739	0.0107511	0.0814599	1
AP3M2	0.0937043	739	0.0108154	0.0815	1
ITSN1	0.0935732	739	0.010927	0.0818931	1
ALDOC	0.0934714	739	0.0110143	0.0821015	1
NNT	-0.0933335	739	0.0111336	0.0825443	1
RFWD3	0.093097	739	0.0113408	0.0836312	1
CAMK2G	0.0927469	739	0.0116539	0.0854829	1
IRS2	0.0925099	739	0.0118701	0.0866081	1
CAPN7	0.0924389	739	0.0119357	0.0866278	1
MOSPD3	-0.0923083	739	0.0120569	0.0870495	1
AK2	0.092207	739	0.0121517	0.087277	1
PAXIP1	0.0920296	739	0.0123194	0.0880227	1
PBX3	0.0915989	739	0.0127349	0.0900694	1
ALDH3A2	0.0915647	739	0.0127684	0.0900694	1
TMEM194A	0.0915002	739	0.0128318	0.0900694	1
ZDHHC16	0.0914645	739	0.0128671	0.0900694	1
UFM1	0.0913378	739	0.0129928	0.0901356	1
DPP3	-0.0912813	739	0.0130492	0.0901356	1
SLC13A3	-0.0912466	739	0.0130839	0.0901356	1
UBA52	0.0911928	739	0.013138	0.0901356	1
SNX1	0.090998	739	0.0133352	0.0902246	1
MMGT1	0.090995	739	0.0133383	0.0902246	1
SULF2	-0.0909437	739	0.0133907	0.0902246	1
PPFIA1	0.0909223	739	0.0134127	0.0902246	1
AVEN	-0.0907373	739	0.0136033	0.0908504	1
VAV3	0.0907045	739	0.0136374	0.0908504	1
HNRPDL	0.090614	739	0.0137318	0.0910395	1
ATP6V1B2	0.0901538	739	0.0142209	0.0934051	1
OSM	0.0900938	739	0.0142857	0.0934051	1
GSPT1	0.0900577	739	0.0143249	0.0934051	1
B4GALT7	0.0900257	739	0.0143596	0.0934051	1
AMMECR1	0.0897987	739	0.0146085	0.0942527	1
MAP3K3	-0.0897824	739	0.0146266	0.0942527	1
PPP3R1	0.0893802	739	0.0150775	0.0967062	1
PHACTR2	0.0891114	739	0.0153856	0.0980616	1
PRKAB2	0.0890721	739	0.015431	0.0980616	1
SNAP23	0.088986	739	0.0155311	0.0982448	1
ACTL6A	0.0886137	739	0.0159705	0.100563	1
HMGA1	-0.0884485	739	0.016169	0.100824	1
SUPT4H1	0.0883523	739	0.0162856	0.100824	1
CCR7	0.0883484	739	0.0162903	0.100824	1
WDR73	0.0883107	739	0.0163362	0.100824	1
NR2C1	0.0882768	739	0.0163775	0.100824	1
PLAUR	0.0881238	739	0.0165654	0.101528	1
FAM103A1	-0.0879813	739	0.016742	0.101761	1
SULF2	-0.0879314	739	0.0168043	0.101761	1
APBB3	0.0878863	739	0.0168608	0.101761	1
NCOA1	-0.0878561	739	0.0168986	0.101761	1
DMTF1	0.0876818	739	0.0171187	0.102487	1
INO80D	0.0876431	739	0.0171678	0.102487	1
PURB	0.0875154	739	0.0173311	0.103015	1
PKN2	-0.0872935	739	0.017618	0.103833	1
CALU	0.0872779	739	0.0176384	0.103833	1
PCNXL3	-0.0872348	739	0.0176946	0.103833	1
NPEPL1	0.0870039	739	0.0179986	0.10517	1
SLC2A8	0.0867002	739	0.0184056	0.107094	1
ACTR10	0.0866034	739	0.0185369	0.107405	1
WDR37	0.0865091	739	0.0186657	0.107694	1
ZNF557	-0.0863979	739	0.0188186	0.107694	1
WDFY3	0.0863488	739	0.0188863	0.107694	1
TMEM199	-0.0863395	739	0.0188992	0.107694	1
FOXP1	-0.0861573	739	0.0191529	0.108691	1
IL10	-0.0858314	739	0.0196143	0.110246	1
SLC35A2	0.0858239	739	0.019625	0.110246	1
TRIM41	-0.0857718	739	0.0196997	0.110246	1
PAG1	0.085704	739	0.0197972	0.110246	1
FOXRED1	0.0856677	739	0.0198496	0.110246	1
SLC10A7	0.0856283	739	0.0199066	0.110246	1
MEFV	-0.0855622	739	0.0200025	0.110334	1
ACP1	0.0850433	739	0.0207699	0.113763	1
ACSS2	0.0849972	739	0.0208393	0.113763	1
SLC25A40	0.0849616	739	0.0208931	0.113763	1
RNASEH2B	-0.0849109	739	0.0209699	0.113763	1
PDCD11	-0.0848669	739	0.0210367	0.113763	1
TRIB2	0.0847844	739	0.0211623	0.113995	1
PLEKHG4	0.0845748	739	0.0214847	0.115173	1
DDX19B	0.0845339	739	0.021548	0.115173	1
PEX11B	0.0844114	739	0.0217389	0.115745	1
ZNF823	0.0843332	739	0.0218615	0.11595	1
ZFYVE16	0.0842755	739	0.0219523	0.115986	1
ZFP36L1	-0.0841193	739	0.0222	0.116086	1
COIL	0.0840337	739	0.0223367	0.116086	1
NPHP3	0.084025	739	0.0223507	0.116086	1
CHD4	-0.0839269	739	0.0225083	0.116086	1
DLGAP4	-0.0838836	739	0.0225781	0.116086	1
CD300LF	0.0838739	739	0.0225938	0.116086	1
ERGIC1	-0.0838495	739	0.0226333	0.116086	1
TPK1	-0.0838424	739	0.0226448	0.116086	1
MMGT1	0.0837692	739	0.0227637	0.116263	1
RNF7	0.0833032	739	0.0235333	0.119728	1
PLSCR3	0.0832479	739	0.0236261	0.119728	1
SDCBP	0.0832026	739	0.0237024	0.119728	1
KLHDC8B	0.0830609	739	0.0239423	0.119902	1
GIMAP6	0.0830606	739	0.0239428	0.119902	1
RUFY3	0.082924	739	0.024176	0.119902	1
CCNT2	0.0828759	739	0.0242587	0.119902	1
DOCK3	-0.0828502	739	0.0243029	0.119902	1
CYB561D1	0.0827896	739	0.0244075	0.119902	1
DUSP1	0.0827511	739	0.0244742	0.119902	1
AP2S1	0.0827451	739	0.0244846	0.119902	1
SON	0.0826758	739	0.0246049	0.119902	1
SMC3	-0.082675	739	0.0246064	0.119902	1
CYTH3	-0.0825749	739	0.0247813	0.119907	1
FAM49B	-0.0825748	739	0.0247814	0.119907	1
GDAP2	0.0824707	739	0.0249643	0.12037	1
AKAP8	0.0822697	739	0.0253209	0.121664	1
MED28	0.0821361	739	0.0255603	0.122387	1
RNF213	-0.0817363	739	0.0262885	0.125095	1
ZNF689	0.0817261	739	0.0263073	0.125095	1
SLC31A1	-0.0816173	739	0.0265087	0.125095	1
MYC	0.0815988	739	0.0265431	0.125095	1
PCTP	0.0815793	739	0.0265793	0.125095	1
UBAP2L	-0.0813939	739	0.0269264	0.126073	1
UGCG	0.0813707	739	0.02697	0.126073	1
ZNF672	0.0812714	739	0.0271578	0.126522	1
SYNJ2BP	-0.0811416	739	0.0274048	0.127051	1
EVI2B	-0.0811151	739	0.0274555	0.127051	1
ARL6IP6	0.0805365	739	0.0285824	0.131311	1
CALN1	-0.0804967	739	0.0286614	0.131311	1
RNFT1	0.0804029	739	0.0288481	0.131311	1
SNX11	0.0803901	739	0.0288736	0.131311	1
EIF2C4	0.080275	739	0.0291045	0.131311	1
RALGPS2	-0.0802675	739	0.0291195	0.131311	1
REC8	0.0802396	739	0.0291759	0.131311	1
BTN2A1	0.0802369	739	0.0291812	0.131311	1
CCDC86	0.0802051	739	0.0292454	0.131311	1
ACADVL	0.0801641	739	0.0293283	0.131311	1
MLL5	0.0799343	739	0.029797	0.132977	1
HNRNPC	0.0797785	739	0.0301185	0.133923	1
RPP14	-0.0797377	739	0.0302032	0.133923	1
GIPC1	-0.0792943	739	0.0311364	0.137619	1
TP53	-0.0790511	739	0.0316586	0.13948	1
SECISBP2L	0.078984	739	0.0318041	0.139675	1
ANKRA2	0.0788736	739	0.0320445	0.140284	1
CHST12	0.0787839	739	0.0322411	0.140487	1
DGAT2	-0.0787596	739	0.0322946	0.140487	1
RTCD1	-0.0786425	739	0.0325531	0.141166	1
ST6GAL1	-0.0785894	739	0.0326707	0.141232	1
SLC31A2	0.0784729	739	0.0329305	0.141712	1
APH1A	-0.0784475	739	0.0329873	0.141712	1
QARS	0.0783396	739	0.0332298	0.141985	1
KIAA1539	-0.0783276	739	0.0332568	0.141985	1
CAP1	0.0779078	739	0.0342154	0.144643	1
WDR48	0.0778843	739	0.0342698	0.144643	1
MTMR3	0.0777889	739	0.0344911	0.144643	1
ZNF417	0.0777786	739	0.0345153	0.144643	1
MXD1	0.0777607	739	0.034557	0.144643	1
ECHDC2	0.0777393	739	0.0346067	0.144643	1
SNX30	0.0777173	739	0.0346583	0.144643	1
MON2	0.0776915	739	0.0347185	0.144643	1
LEPROTL1	0.0776246	739	0.0348754	0.144859	1
CEACAM1	0.0775404	739	0.0350736	0.145245	1
PEX14	-0.0773606	739	0.0355004	0.146572	1
PIGA	0.0772201	739	0.0358367	0.147519	1
PFKFB3	0.0769814	739	0.0364145	0.149441	1
SEMA4F	0.0769095	739	0.0365902	0.149441	1
FXYD5	0.0768575	739	0.0367177	0.149441	1
SYT11	0.0768495	739	0.0367373	0.149441	1
ZNF248	0.0767737	739	0.0369237	0.149441	1
DIP2A	-0.0767615	739	0.0369539	0.149441	1
ZNF655	-0.0766454	739	0.0372412	0.150163	1
TMOD2	0.0762639	739	0.0381992	0.153303	1
SMAP2	0.0762279	739	0.0382907	0.153303	1
CHD9	0.0762032	739	0.0383536	0.153303	1
APPBP2	0.0759977	739	0.03888	0.154958	1
CDC26	0.0759486	739	0.0390068	0.155015	1
GLT8D1	-0.0757655	739	0.0394823	0.156454	1
APBB3	0.0757129	739	0.0396198	0.156549	1
UBXN4	0.075666	739	0.0397427	0.156586	1
YPEL2	0.0755833	739	0.0399604	0.156995	1
PDE12	0.0754791	739	0.040236	0.157243	1
FNDC3B	0.0754732	739	0.0402514	0.157243	1
ZZZ3	0.0751667	739	0.0410717	0.159852	1
CMTM6	0.0751252	739	0.0411838	0.159852	1
CNOT4	0.0750945	739	0.041267	0.159852	1
TRIM68	0.0749522	739	0.0416542	0.160899	1
CBLL1	-0.0748413	739	0.0419579	0.16162	1
GTF2IRD2B	0.0747772	739	0.0421344	0.161848	1
PPP3CA	-0.0746718	739	0.042426	0.162515	1
RAB11FIP2	0.0744447	739	0.0430599	0.16444	1
BRWD1	0.0744066	739	0.0431671	0.16444	1
B3GNT1	-0.0743489	739	0.0433299	0.164585	1
CLEC12A	0.0743086	739	0.0434438	0.164585	1
CHD7	0.0741628	739	0.043858	0.165699	1
SNN	-0.0738347	739	0.0448023	0.168448	1
GMIP	-0.0738017	739	0.0448985	0.168448	1
ANKFY1	0.0737832	739	0.044952	0.168448	1
CRTAP	0.0737303	739	0.0451066	0.168569	1
SLC35B4	-0.073656	739	0.045324	0.168924	1
CNOT6L	0.0735616	739	0.0456016	0.1695	1
TRIM32	-0.0735035	739	0.045773	0.16968	1
OBFC1	0.0733705	739	0.0461678	0.170685	1
MEGF9	-0.073319	739	0.0463216	0.170795	1
ADIPOR2	0.0732718	739	0.0464627	0.170859	1
AP4E1	0.0727441	739	0.0480656	0.176283	1
ATP6V1C1	0.0722603	739	0.0495756	0.180523	1
TOB2	-0.0722406	739	0.0496381	0.180523	1
ILF3	0.0722136	739	0.0497235	0.180523	1
SERF2	0.0722068	739	0.0497453	0.180523	1

## Sheet: miR-15b-3p
Correlation table 2. Significant (p<0.05) Spearman rank order correlation between hsa-miR-15b-3p and mRNA targets predicted by at least two algorithms.
Gene ID	r	n	p-value	FDR	Pc-value
FASN	0.105526	650	0.00708652	0.255115	0.255115
NIT2	-0.0783337	650	0.0458958	0.414506	1

## Sheet: miR-18a-3p
Correlation table 3. Significant (p<0.05) Spearman rank order correlation between hsa-miR-18a-3p and mRNA targets predicted by at least two algorithms.
Gene ID	r	n	p-value	FDR	Pc-value

## Sheet: miR-93-3p
Correlation table 4. Significant (p<0.05) Spearman rank order correlation between hsa-miR-93-3p and mRNA targets predicted by at least two algorithms.
Gene ID	r	n	p-value	FDR	Pc-value
TSPAN1	-0.119605	740	0.00111485	0.0245266	0.0245266

## Sheet: miR-122-5p
Correlation table 5. Significant (p<0.05) Spearman rank order correlation between hsa-miR-122-5p and mRNA targets predicted by at least two algorithms.
Gene ID	r	n	p-value	FDR	Pc-value
SUSD1	0.137725	616	0.000608822	0.436133	0.538807
PSEN2	0.128347	616	0.00141173	0.436133	1
TRAK1	0.123253	616	0.00218008	0.436133	1
CS	0.121765	616	0.00246787	0.436133	1
RBM28	0.120207	616	0.00280588	0.436133	1
CANX	0.118044	616	0.00334534	0.436133	1
NONO	0.116829	616	0.00368815	0.436133	1
PTP4A1	0.114473	616	0.00444481	0.436133	1
CS	0.110763	616	0.00592427	0.436133	1
GBP4	0.110711	616	0.00594781	0.436133	1
FBXO7	0.108871	616	0.00683763	0.436133	1
UBQLN1	0.107801	616	0.007408	0.436133	1
TTYH3	0.107053	616	0.00783195	0.436133	1
PKM2	0.106909	616	0.00791576	0.436133	1
CANX	0.106819	616	0.00796876	0.436133	1
RALGAPA1	-0.106717	616	0.00802921	0.436133	1
TCN2	0.104857	616	0.00920439	0.436133	1
FAM84B	-0.10365	616	0.010046	0.436133	1
DOPEY2	0.103283	616	0.0103152	0.436133	1
OSBP2	0.102862	616	0.0106318	0.436133	1
SELENBP1	0.102659	616	0.0107881	0.436133	1
MED26	0.102328	616	0.0110464	0.436133	1
ZDHHC24	0.101967	616	0.0113345	0.436133	1
RBM47	-0.100695	616	0.0124032	0.457368	1
EIF1AX	-0.0990562	616	0.0139105	0.465829	1
PIP4K2A	0.0981062	616	0.0148562	0.465829	1
HMGN1	-0.098065	616	0.0148985	0.465829	1
ABCC5	-0.09783	616	0.0151417	0.465829	1
TGM3	-0.0973646	616	0.0156335	0.465829	1
LAMC1	0.0970156	616	0.0160114	0.465829	1
LUC7L	-0.0967384	616	0.0163172	0.465829	1
PRPF38B	-0.0959515	616	0.0172135	0.467321	1
FAM172A	-0.0954541	616	0.017802	0.467321	1
FBXO7	0.0953284	616	0.0179536	0.467321	1
SLC1A5	0.0944578	616	0.019034	0.477069	1
NEXN	0.0939979	616	0.0196273	0.477069	1
SORT1	0.0937564	616	0.0199453	0.477069	1
GUCY1A3	0.0925588	616	0.0215893	0.493924	1
FNDC3A	-0.0917173	616	0.0228137	0.493924	1
SLC25A5	0.091456	616	0.0232059	0.493924	1
TMEM39B	0.0909285	616	0.0240156	0.493924	1
RUNX2	-0.0905274	616	0.0246476	0.493924	1
TIAL1	-0.0902199	616	0.0251417	0.493924	1
OSBPL10	-0.0886028	616	0.0278834	0.493924	1
BCL2L2	0.088158	616	0.0286811	0.493924	1
MAF1	0.0880477	616	0.028882	0.493924	1
KLHL20	-0.0876949	616	0.0295325	0.493924	1
PARP3	0.0876761	616	0.0295675	0.493924	1
CTDSPL	0.087289	616	0.0302965	0.493924	1
CHD7	-0.0870964	616	0.0306649	0.493924	1
CCDC69	0.0865856	616	0.0316607	0.493924	1
MEA1	0.0864757	616	0.0318784	0.493924	1
CS	0.0864406	616	0.0319482	0.493924	1
CCDC43	0.08643	616	0.0319693	0.493924	1
LUZP1	0.0864287	616	0.0319719	0.493924	1
TRAK1	0.086194	616	0.0324426	0.493924	1
LCMT1	0.0858731	616	0.0330954	0.493924	1
RGL1	-0.0858402	616	0.0331631	0.493924	1
ZC3H10	-0.0857352	616	0.0333795	0.493924	1
SEC22C	0.0854653	616	0.0339414	0.493924	1
EIF1AX	-0.08521	616	0.0344805	0.493924	1
FAHD1	0.0851526	616	0.0346026	0.493924	1
KLC1	0.0848562	616	0.0352393	0.495029	1
OCRL	0.084526	616	0.0359604	0.497265	1
ARSB	0.0837886	616	0.0376162	0.512159	1
PROK2	-0.0834524	616	0.0383925	0.512703	1
CD40LG	-0.0832719	616	0.0388148	0.512703	1
JMJD1C	-0.0819169	616	0.0421122	0.536577	1
GALNT10	0.0818774	616	0.0422117	0.536577	1
FAM104A	0.0814289	616	0.043356	0.536577	1
ATP5A1	0.0813696	616	0.0435094	0.536577	1
PPAPDC1B	0.0811033	616	0.0442032	0.536577	1
LGR6	0.0810587	616	0.0443205	0.536577	1
NRSN2	0.0808521	616	0.0448664	0.536577	1
SHCBP1	0.0800014	616	0.0471743	0.549918	1
SLC7A5	0.0799833	616	0.0472246	0.549918	1
MLLT10	-0.0790141	616	0.0499771	0.574412	1

## Sheet: miR-144-5p
Correlation table 6. Significant (p<0.05) Spearman rank order correlation between hsa-miR-144-5p and mRNA targets predicted by at least two algorithms.
Gene ID	r	n	p-value	FDR	Pc-value
INADL	0.0783726	735	0.0336366	0.199032	0.302729
TFG	0.0742344	735	0.0442294	0.199032	0.398065

## Sheet: miR-146b-5p
Correlation table 7. Significant (p<0.05) Spearman rank order correlation between hsa-miR-146-5p and mRNA targets predicted by at least two algorithms.
Gene ID	r	n	p-value	FDR	Pc-value
INADL	0.228789	741	2.95356e-10	3.60335e-07	3.6063e-07
EPHX2	0.222274	741	9.53149e-10	4.42461e-07	1.16379e-06
LDLRAP1	0.221526	741	1.08802e-09	4.42461e-07	1.32847e-06
FAM171A1	0.219187	741	1.63993e-09	5.0018e-07	2.00236e-06
TRAK2	0.216733	741	2.51027e-09	6.12505e-07	3.06504e-06
HAPLN3	0.20916	741	9.04639e-09	1.83943e-06	1.10456e-05
HAL	-0.203124	741	2.42985e-08	4.23488e-06	2.96685e-05
PTGS2	-0.200685	741	3.59159e-08	5.47718e-06	4.38534e-05
SATB1	0.197068	741	6.35509e-08	8.61468e-06	7.75957e-05
SDCBP	-0.183583	741	4.85989e-07	5.92907e-05	0.000593393
PAICS	0.181442	741	6.62383e-07	7.21002e-05	0.000808769
PTPRE	-0.180967	741	7.09182e-07	7.21002e-05	0.000865911
USP10	-0.178679	741	9.82567e-07	9.22101e-05	0.00119971
LAGE3	0.177065	741	1.23347e-06	0.000104823	0.00150607
OSBPL2	-0.176752	741	1.2888e-06	0.000104823	0.00157363
ITPKB	0.174331	741	1.805e-06	0.000135981	0.00220391
PPM1D	-0.173979	741	1.89481e-06	0.000135981	0.00231357
CCNG2	-0.168862	741	3.79868e-06	0.00023473	0.00463819
PLEK	-0.16885	741	3.80445e-06	0.00023473	0.00464523
CCL5	-0.168765	741	3.84804e-06	0.00023473	0.00469845
PA2G4	0.167591	741	4.50067e-06	0.000261467	0.00549532
PGK1	-0.166148	741	5.44777e-06	0.000302104	0.00665173
FPR2	-0.164732	741	6.56039e-06	0.000333777	0.00801023
DARS	0.164725	741	6.56611e-06	0.000333777	0.00801722
PTGS2	-0.162989	741	8.22929e-06	0.000401589	0.010048
NFXL1	-0.162658	741	8.58905e-06	0.000403025	0.0104872
FECH	0.161656	741	9.77137e-06	0.000441521	0.0119308
APEX1	0.160979	741	1.06564e-05	0.000452807	0.0130115
NUMB	-0.160901	741	1.07634e-05	0.000452807	0.0131422
KIAA0528	-0.15932	741	1.31586e-05	0.000535117	0.0160667
IGSF9B	0.159037	741	1.36381e-05	0.000536724	0.0166521
KPNA6	0.156392	741	1.8999e-05	0.000724337	0.0231978
GNAI3	-0.155762	741	2.05417e-05	0.000741469	0.0250814
NPAT	0.155714	741	2.06639e-05	0.000741469	0.0252306
TMEM188	-0.155478	741	2.12777e-05	0.000741679	0.0259801
SAMD3	-0.154661	741	2.35322e-05	0.000794014	0.0287328
RRM2B	-0.154473	741	2.40807e-05	0.000794014	0.0294026
WASF2	0.153285	741	2.78501e-05	0.000894134	0.034005
ABCA1	-0.151755	741	3.3533e-05	0.00104898	0.0409438
KIAA1949	-0.151019	741	3.66439e-05	0.00111764	0.0447422
SLC38A1	0.15065	741	3.83012e-05	0.00113969	0.0467657
ANAPC13	-0.150373	741	3.95962e-05	0.00115018	0.048347
PAQR8	0.15	741	4.13996e-05	0.00115825	0.0505489
AQP9	-0.149844	741	4.21778e-05	0.00115825	0.0514991
RFNG	0.149737	741	4.27222e-05	0.00115825	0.0521638
ZNF275	0.149237	741	4.53418e-05	0.00120254	0.0553624
REPS2	-0.148973	741	4.67846e-05	0.00121145	0.057124
NDEL1	-0.148805	741	4.77256e-05	0.00121145	0.058273
RNASEL	-0.148529	741	4.93121e-05	0.00121145	0.06021
SEPT6	0.148471	741	4.96496e-05	0.00121145	0.0606222
EEPD1	-0.148178	741	5.1399e-05	0.00122954	0.0627581
LPP	-0.147767	741	5.39517e-05	0.0012374	0.065875
RNF114	-0.147718	741	5.42653e-05	0.0012374	0.0662579
SNX13	-0.147639	741	5.47703e-05	0.0012374	0.0668746
LCOR	-0.147012	741	5.89544e-05	0.00130771	0.0719833
FPR2	-0.146816	741	6.03226e-05	0.00131417	0.0736539
DAZAP2	-0.146381	741	6.34712e-05	0.00134142	0.0774983
ELF2	-0.14634	741	6.37726e-05	0.00134142	0.0778664
SDF2	-0.146127	741	6.53823e-05	0.00135197	0.0798318
APEX1	0.145187	741	7.2923e-05	0.00148277	0.0890389
MCTP2	-0.143938	741	8.42245e-05	0.00168449	0.102838
TMEM185B	-0.143527	741	8.82865e-05	0.0016956	0.107798
PAICS	0.143411	741	8.94641e-05	0.0016956	0.109236
DPM1	-0.143363	741	8.99589e-05	0.0016956	0.10984
SNPH	0.143213	741	9.15208e-05	0.0016956	0.111747
ST8SIA4	-0.143193	741	9.1729e-05	0.0016956	0.112001
KRT10	0.141804	741	0.000107431	0.00195621	0.131174
NUMB	-0.141317	741	0.000113515	0.00203659	0.138601
PPP4R1	-0.141163	741	0.000115505	0.00204226	0.141032
ARPC5	-0.140902	741	0.000118945	0.00207305	0.145232
C1QBP	0.139968	741	0.0001321	0.00226989	0.161294
MYO5A	-0.139662	741	0.000136689	0.00229638	0.166897
SALL2	0.139616	741	0.000137406	0.00229638	0.167773
ST3GAL6	-0.139141	741	0.000144861	0.00238825	0.176875
VAT1	0.138992	741	0.000147285	0.00239584	0.179835
ATXN7L3	0.13839	741	0.000157469	0.00249609	0.19227
RBM25	-0.138386	741	0.00015754	0.00249609	0.192357
TLR4	-0.13808	741	0.000162962	0.00252897	0.198976
PHF20L1	-0.137961	741	0.000165104	0.00252897	0.201591
IKBIP	-0.137884	741	0.000166522	0.00252897	0.203324
ST8SIA4	-0.137719	741	0.000169571	0.00252897	0.207046
TBC1D4	0.137697	741	0.00016998	0.00252897	0.207546
TMEM80	0.137025	741	0.000183022	0.00269021	0.22347
AP2A2	0.136669	741	0.000190295	0.00276381	0.23235
RCAN3	0.136302	741	0.000198097	0.00284287	0.241876
CLSTN1	0.136196	741	0.000200399	0.00284287	0.244687
REPS2	-0.13595	741	0.000205851	0.00288665	0.251345
LDHB	0.135166	741	0.000224133	0.0031073	0.273666
RUNX2	-0.134514	741	0.00024049	0.00329089	0.293638
SNRNP27	-0.134427	741	0.00024277	0.00329089	0.296423
SAMD3	-0.134324	741	0.000245485	0.00329112	0.299737
ST8SIA4	-0.134088	741	0.000251778	0.0033388	0.307421
RAB2B	0.133979	741	0.000254747	0.00334185	0.311046
SIN3B	0.133515	741	0.000267772	0.00347534	0.326949
HAL	-0.132925	741	0.000285171	0.00366219	0.348194
REPS2	-0.132211	741	0.000307696	0.00388219	0.375697
NFIX	0.132181	741	0.000308666	0.00388219	0.376881
TMCC1	-0.132045	741	0.000313155	0.00389846	0.382362
HSCB	0.131385	741	0.000335813	0.0041383	0.410028
ALOX5AP	-0.131103	741	0.000345931	0.00422036	0.422382
REPS2	-0.130776	741	0.000358046	0.00432491	0.437174
DOCK5	-0.130016	741	0.000387711	0.00463733	0.473396
KLHL2	-0.129283	741	0.000418514	0.00495716	0.511006
KIAA0174	-0.128391	741	0.000459054	0.00538505	0.560504
PAPD4	-0.12806	741	0.000475011	0.00551917	0.579988
SDCBP	-0.127623	741	0.000496859	0.00571856	0.606664
RAB3GAP1	0.127228	741	0.000517371	0.005899	0.631711
CAPZB	0.126795	741	0.000540822	0.00610928	0.660344
MON2	-0.126424	741	0.000561689	0.00628679	0.685822
ABCC5	-0.125305	741	0.000629229	0.00697872	0.768288
FAM86B1	0.125058	741	0.00064511	0.00709039	0.787679
UBE2G1	-0.124911	741	0.000654785	0.00713248	0.799493
EIF2C4	-0.124667	741	0.000671038	0.00723232	0.819337
STX3	-0.124597	741	0.000675807	0.00723232	0.82516
USP3	-0.12444	741	0.000686548	0.00725478	0.838275
DPM1	-0.124283	741	0.000697452	0.00725478	0.851589
SMAD4	-0.124231	741	0.000701105	0.00725478	0.856049
ELMOD2	-0.124191	741	0.000703896	0.00725478	0.859457
BPGM	0.124138	741	0.000707639	0.00725478	0.864027
SCML1	0.123847	741	0.000728589	0.00735059	0.889608
XK	0.123798	741	0.000732124	0.00735059	0.893923
CCBL2	-0.123728	741	0.000737276	0.00735059	0.900214
IL6R	-0.123664	741	0.000741995	0.00735059	0.905976
ADORA3	0.123595	741	0.000747109	0.00735059	0.91222
TIA1	-0.123479	741	0.000755847	0.00737707	0.922889
CA1	0.123337	741	0.000766561	0.00742225	0.935971
PDS5B	-0.122324	741	0.000847707	0.00814333	1
ATP2B1	-0.121996	741	0.000875564	0.00834522	1
YWHAE	0.121788	741	0.000893706	0.00845211	1
TNPO2	0.121379	741	0.00093045	0.00872611	1
CEACAM1	-0.121269	741	0.000940542	0.00872611	1
CHST15	-0.12123	741	0.000944137	0.00872611	1
SLC35A4	0.121088	741	0.000957368	0.00878187	1
NOTCH2	-0.120942	741	0.000971152	0.00884183	1
SPOPL	-0.120834	741	0.000981431	0.00886923	1
TRAF6	-0.12045	741	0.00101892	0.00914028	1
BAZ2B	-0.120068	741	0.00105757	0.00941776	1
SIAH2	0.119492	741	0.00111832	0.00986318	1
ING1	-0.119442	741	0.00112376	0.00986318	1
AGMAT	0.118441	741	0.00123764	0.0107851	1
POLR1C	0.118016	741	0.00128914	0.0111446	1
BCLAF1	-0.117897	741	0.00130399	0.0111446	1
CD93	-0.117878	741	0.00130629	0.0111446	1
CEACAM1	-0.117335	741	0.00137578	0.0116559	1
PCYOX1	0.117073	741	0.0014105	0.0118677	1
FNDC3B	-0.116701	741	0.00146127	0.0122106	1
ERICH1	-0.115942	741	0.00156994	0.0130294	1
PLAUR	-0.115614	741	0.00161919	0.0133474	1
REEP5	-0.115492	741	0.00163788	0.0134108	1
LCK	0.114454	741	0.00180494	0.0146802	1
CYB5R4	-0.114207	741	0.0018468	0.0149068	1
GBP1	-0.114147	741	0.00185724	0.0149068	1
LRMP	-0.113871	741	0.00190551	0.0151943	1
KIAA0247	-0.113243	741	0.00201939	0.0159978	1
ATP6V1D	-0.112984	741	0.00206819	0.0162786	1
AOC3	-0.112749	741	0.00211352	0.0165288	1
ANGPT1	-0.111916	741	0.0022812	0.0177265	1
PHF20L1	-0.1116	741	0.00234786	0.0181291	1
ZEB2	-0.111172	741	0.00244126	0.0187317	1
CDR2	0.110848	741	0.00251399	0.0190914	1
SAMD3	-0.110824	741	0.00251944	0.0190914	1
PCBP1	-0.110734	741	0.00254021	0.0191299	1
FAM53C	-0.110618	741	0.00256698	0.019213	1
SLC1A5	0.110189	741	0.00266827	0.0198493	1
KLHL6	0.109784	741	0.00276726	0.0203476	1
ZNF562	0.109779	741	0.00276861	0.0203476	1
KIAA1715	0.109426	741	0.0028577	0.0208766	1
OSGIN2	-0.109207	741	0.0029141	0.0211619	1
PAOX	0.108658	741	0.00306043	0.0220034	1
ARFGEF1	-0.108638	741	0.00306605	0.0220034	1
HMGCL	-0.108318	741	0.00315459	0.0225065	1
SNRNP27	-0.107665	741	0.00334228	0.0237068	1
SNRPC	0.107532	741	0.00338167	0.0238476	1
SEPT6	0.107311	741	0.00344818	0.0241769	1
PDCD6	-0.106906	741	0.0035732	0.0249103	1
BZW1	-0.106543	741	0.00368872	0.0255695	1
SBF2	-0.106382	741	0.00374125	0.0257871	1
REPS2	-0.106016	741	0.00386257	0.0264738	1
AGPS	-0.105916	741	0.00389655	0.0265575	1
RNPEP	-0.105408	741	0.0040723	0.0276011	1
MTAP	0.105271	741	0.00412078	0.0277754	1
FBXO28	-0.104746	741	0.00431241	0.0289074	1
RASSF2	-0.104666	741	0.00434227	0.0289484	1
CPPED1	-0.104569	741	0.00437853	0.0290315	1
SYT15	0.104436	741	0.00442901	0.0291526	1
RNASEL	-0.104389	741	0.00444687	0.0291526	1
ELF2	-0.104333	741	0.00446847	0.0291526	1
KRCC1	-0.104184	741	0.00452601	0.0293709	1
SERINC1	-0.104031	741	0.00458572	0.0296009	1
SNX22	0.103428	741	0.00482847	0.0309415	1
RNF11	0.10339	741	0.00484411	0.0309415	1
FTH1	-0.103209	741	0.00491969	0.0312605	1
KRT1	0.102889	741	0.00505531	0.0319559	1
FHL2	0.102556	741	0.00520029	0.0326195	1
PIP4K2C	-0.102525	741	0.00521378	0.0326195	1
PHF1	0.102407	741	0.0052663	0.0327801	1
SLA2	0.102304	741	0.00531213	0.0328169	1
TAF1C	0.102263	741	0.00533045	0.0328169	1
ZSCAN16	-0.102205	741	0.00535675	0.0328169	1
USP48	-0.102154	741	0.00537982	0.0328169	1
FAM125B	-0.101967	741	0.00546554	0.033174	1
LCK	0.101811	741	0.00553798	0.0334472	1
WRB	-0.101571	741	0.00565079	0.0338394	1
SVIL	-0.101555	741	0.00565838	0.0338394	1
ZFP3	0.101394	741	0.00573535	0.0341323	1
WNK1	0.101117	741	0.0058698	0.0347629	1
ACTA2	-0.100977	741	0.00593924	0.0350042	1
MARCH6	0.100915	741	0.00597027	0.0350179	1
LYST	-0.100344	741	0.00626106	0.0364287	1
MLX	-0.100326	741	0.00627052	0.0364287	1
NFATC2IP	0.100094	741	0.00639269	0.0369625	1
IFIT3	-0.0999148	741	0.00648815	0.0372636	1
TP53INP2	-0.0998766	741	0.00650871	0.0372636	1
ACOX3	0.0997975	741	0.00655144	0.0372636	1
RALGAPB	-0.099769	741	0.00656695	0.0372636	1
MYBL1	-0.099709	741	0.00659962	0.0372756	1
CCBL2	-0.0992052	741	0.0068798	0.0386791	1
ATP2C1	-0.0987197	741	0.00715988	0.0400691	1
SYT11	-0.0986563	741	0.0071972	0.040094	1
PHF1	0.0985873	741	0.00723804	0.0401382	1
EDARADD	-0.0984901	741	0.00729586	0.0401603	1
CASZ1	-0.09847	741	0.00730786	0.0401603	1
CD53	-0.0983648	741	0.00737101	0.0403257	1
SUMF1	-0.0981391	741	0.00750819	0.0408464	1
HMG20A	0.0980984	741	0.00753315	0.0408464	1
FBXO7	0.098012	741	0.00758645	0.0409534	1
AP3M2	0.0976441	741	0.00781702	0.0419835	1
EMR3	-0.0975984	741	0.00784609	0.0419835	1
OSBPL1A	-0.0974054	741	0.00797001	0.0424603	1
RALB	-0.0972905	741	0.00804455	0.0426711	1
TIMM23	0.0966242	741	0.00848946	0.0448361	1
SPCS1	0.0964671	741	0.00859748	0.0452109	1
PGK1	-0.0963044	741	0.00871066	0.0454637	1
RNF144A	0.0962909	741	0.00872008	0.0454637	1
RNF10	0.0960547	741	0.00888696	0.0461199	1
CSNK2A2	0.0960062	741	0.00892155	0.0461199	1
PAIP1	-0.0957013	741	0.00914186	0.0470594	1
ZC3H8	-0.0954135	741	0.00935425	0.0479503	1
PPM1B	-0.0953578	741	0.00939592	0.0479624	1
CD40LG	0.0947539	741	0.00985773	0.0500399	1
SETD2	-0.0947191	741	0.00988493	0.0500399	1
IKBIP	-0.0946491	741	0.00993991	0.0501103	1
ERLIN2	-0.0940477	741	0.0104233	0.052331	1
GTF2IRD2B	0.0934691	741	0.0109081	0.0545403	1
ATP8B2	0.0932525	741	0.0110945	0.0551205	1
BCLAF1	-0.0931787	741	0.0111588	0.0551205	1
PLAUR	-0.0931777	741	0.0111596	0.0551205	1
SLC6A16	0.0930814	741	0.0112439	0.0553126	1
FBXO28	-0.0928975	741	0.0114064	0.0558866	1
IARS	0.0927525	741	0.011536	0.056184	1
LRRK1	-0.0927164	741	0.0115685	0.056184	1
ANKRD12	-0.0926756	741	0.0116052	0.056184	1
UIMC1	-0.0924049	741	0.0118519	0.0571516	1
ZNF32	0.0923249	741	0.0119257	0.0572809	1
STAM2	-0.092133	741	0.0121044	0.0579111	1
SAMD3	-0.0916665	741	0.0125487	0.0596554	1
ADD1	0.0916478	741	0.0125667	0.0596554	1
PPP1R12A	-0.0914467	741	0.012763	0.0602828	1
MLLT10	-0.0914113	741	0.0127977	0.0602828	1
USP9X	-0.0912434	741	0.012964	0.0608309	1
SIK3	-0.0911635	741	0.0130437	0.0609707	1
TMEM214	0.0909856	741	0.013223	0.0615727	1
ITCH	-0.0908745	741	0.0133359	0.0618625	1
SRBD1	-0.0907217	741	0.0134927	0.0623528	1
RRAGA	0.090505	741	0.0137179	0.0629477	1
TMEM18	0.0904986	741	0.0137247	0.0629477	1
SEC23IP	-0.0902818	741	0.0139533	0.0637567	1
SLC2A3	-0.0898756	741	0.0143908	0.0654752	1
TRIM13	0.0898336	741	0.0144367	0.0654752	1
SENP6	-0.0894128	741	0.014904	0.06733	1
SYNJ1	-0.0893666	741	0.0149561	0.06733	1
PHKB	-0.0892927	741	0.0150397	0.0674577	1
EIF4G2	-0.0892143	741	0.015129	0.0676095	1
FBXL5	-0.0887844	741	0.0156265	0.0695778	1
QKI	-0.0886461	741	0.0157895	0.0700482	1
PDCL	-0.0884818	741	0.0159853	0.0705802	1
LRRC57	-0.0884485	741	0.0160252	0.0705802	1
FBXO3	-0.0883131	741	0.0161884	0.0710425	1
ZFX	-0.0882127	741	0.0163104	0.0713213	1
CRY1	-0.0878404	741	0.0167697	0.0730678	1
RNMT	0.08776	741	0.0168703	0.0732449	1
TMX3	-0.0876911	741	0.0169571	0.0733604	1
GABPA	-0.0876422	741	0.0170188	0.0733672	1
STK3	-0.0875563	741	0.0171277	0.0735767	1
RASSF5	-0.0872278	741	0.0175502	0.0751271	1
TMOD1	0.087025	741	0.0178155	0.075996	1
SLC11A1	-0.0866567	741	0.0183061	0.077817	1
ZBTB34	-0.0865994	741	0.0183836	0.0778749	1
SCYL3	-0.086511	741	0.0185036	0.0779039	1
PRMT3	-0.0865003	741	0.0185181	0.0779039	1
PRR14	-0.0863416	741	0.0187353	0.0785467	1
CEACAM1	-0.0862874	741	0.0188101	0.0785901	1
TRIOBP	-0.0861931	741	0.0189407	0.0786254	1
CTSB	0.0861882	741	0.0189474	0.0786254	1
STAT1	-0.0860199	741	0.0191826	0.0793316	1
IQGAP1	-0.0857925	741	0.0195042	0.0803231	1
ZNF467	-0.0857576	741	0.0195541	0.0803231	1
TM2D2	0.0856241	741	0.0197456	0.0806229	1
MTA3	0.0856034	741	0.0197753	0.0806229	1
EIF4G2	-0.0855496	741	0.0198531	0.0806229	1
TMEM33	-0.0854901	741	0.0199394	0.0806229	1
NDEL1	-0.0854777	741	0.0199575	0.0806229	1
ADARB1	0.0853536	741	0.0201386	0.0810861	1
KBTBD2	-0.085215	741	0.0203426	0.0814256	1
EMR3	-0.0851983	741	0.0203672	0.0814256	1
INADL	0.0851606	741	0.0204231	0.0814256	1
RRM2B	-0.0849459	741	0.0207437	0.0823153	1
ACADM	-0.0849084	741	0.0208002	0.0823153	1
AKAP13	-0.0848762	741	0.0208487	0.0823153	1
UBLCP1	-0.0847467	741	0.0210451	0.0828226	1
DHX15	-0.0845959	741	0.0212759	0.0834616	1
FCAR	-0.0841063	741	0.02204	0.0861821	1
RNF144B	-0.0839681	741	0.02226	0.0865974	1
PHF20L1	-0.0839505	741	0.0222882	0.0865974	1
SLC38A9	-0.0839045	741	0.0223619	0.0866081	1
RNF26	0.0838168	741	0.022503	0.0868787	1
ZNF410	0.0829881	741	0.0238753	0.091886	1
TRIM66	0.0827099	741	0.024352	0.0934261	1
PIGB	-0.0823704	741	0.0249448	0.0954002	1
CAMSAP1	-0.0822126	741	0.0252245	0.0961683	1
SSH2	-0.0819171	741	0.0257557	0.0978144	1
TRAF6	-0.0818836	741	0.0258166	0.0978144	1
RASSF5	-0.0816415	741	0.0262599	0.0991859	1
RERE	-0.0815152	741	0.0264936	0.09976	1
MPHOSPH6	-0.0813123	741	0.0268731	0.100647	1
COG2	0.0812964	741	0.026903	0.100647	1
YWHAB	-0.0812431	741	0.0270034	0.100647	1
ZFP14	0.0812136	741	0.0270592	0.100647	1
FHL2	0.0810787	741	0.0273157	0.101292	1
TIMM23	0.0808466	741	0.0277617	0.102634	1
CD53	-0.080789	741	0.0278732	0.102735	1
RNF135	-0.0807153	741	0.0280167	0.102795	1
FNDC3B	-0.0806563	741	0.0281318	0.102795	1
COX10	0.0806433	741	0.0281574	0.102795	1
RAC1	-0.080608	741	0.0282266	0.102795	1
SMARCA5	-0.080162	741	0.0291138	0.105711	1
ZNF512	0.0801155	741	0.0292077	0.105737	1
PPP2R5C	-0.0799922	741	0.0294576	0.106326	1
TNFAIP3	-0.0798758	741	0.0296954	0.106868	1
SH2D1A	-0.0795216	741	0.0304293	0.109187	1
LRP10	-0.0792764	741	0.0309463	0.110583	1
VBP1	-0.0792514	741	0.0309996	0.110583	1
HMBOX1	0.078989	741	0.031562	0.112261	1
CCDC132	-0.0788109	741	0.0319486	0.113306	1
TNFAIP8	-0.0785892	741	0.0324357	0.1147	1
ATP6V0C	0.0784199	741	0.032812	0.115695	1
RNF114	-0.0782608	741	0.0331688	0.116287	1
GAPVD1	-0.0782601	741	0.0331705	0.116287	1
PLAUR	-0.0781462	741	0.033428	0.116705	1
PPP2R5C	-0.0781229	741	0.0334809	0.116705	1
PXK	-0.0780544	741	0.0336369	0.116915	1
CXCR7	-0.0777242	741	0.0343972	0.119218	1
TMEM167A	-0.0776761	741	0.0345092	0.119267	1
STAU2	-0.077541	741	0.0348253	0.120019	1
ESCO1	-0.0772371	741	0.0355457	0.122157	1
CUL4B	-0.076939	741	0.0362645	0.12383	1
TMEM69	0.0769094	741	0.0363365	0.12383	1
INTS2	-0.076887	741	0.0363912	0.12383	1
BCORL1	0.0768265	741	0.0365389	0.12383	1
SAR1A	-0.076799	741	0.0366063	0.12383	1
CHD2	-0.0767847	741	0.0366414	0.12383	1
SEPT6	0.0766235	741	0.0370387	0.124827	1
PLIN2	0.0765461	741	0.0372308	0.125128	1
TMEM19	0.0763783	741	0.03765	0.125912	1
PSMC6	-0.0763297	741	0.0377722	0.125912	1
ELAVL1	-0.0763291	741	0.0377737	0.125912	1
PADI2	-0.0762241	741	0.0380389	0.126451	1
DNPEP	0.0761794	741	0.0381522	0.126483	1
RNF135	-0.0759416	741	0.0387601	0.12815	1
STK24	-0.0758617	741	0.038966	0.128483	1
KIR2DL3	-0.0756193	741	0.0395969	0.130211	1
ERICH1	-0.075525	741	0.0398448	0.130674	1
POLR3F	0.0752974	741	0.040448	0.132296	1
STAT1	-0.0750471	741	0.0411206	0.134137	1
KIAA1826	-0.0749974	741	0.0412551	0.134217	1
RERE	-0.0749055	741	0.0415051	0.134671	1
DLGAP4	0.074347	741	0.0430518	0.139319	1
IRF5	-0.0740402	741	0.0439221	0.141759	1
WDR47	-0.0739653	741	0.0441366	0.142076	1
GRSF1	-0.0732974	741	0.0460901	0.147973	1
SEC31B	0.0731554	741	0.0465146	0.148945	1
ARHGEF3	-0.0730559	741	0.0468142	0.149431	1
SIRT1	-0.0730236	741	0.0469117	0.149431	1
PHC1	0.0720408	741	0.0499629	0.158418	1
HIVEP2	0.0720314	741	0.0499927	0.158418	1

## Sheet: miR-148a-3p
Correlation table 8. Significant (p<0.05) Spearman rank order correlation between hsa-miR-148a-3p and mRNA targets predicted by at least two algorithms.
Gene ID	r	n	p-value	FDR	Pc-value
RHOBTB3	-0.180775	633	4.71721e-06	0.00670316	0.00670316
ZMYM2	0.170649	633	1.5841e-05	0.0112551	0.0225101
GABPB2	0.145226	633	0.00024632	0.0676839	0.350021
TSPYL1	0.144855	633	0.000255602	0.0676839	0.363211
ARF4	0.144316	633	0.000269653	0.0676839	0.383177
CEBPE	-0.143729	633	0.000285787	0.0676839	0.406103
BARD1	-0.139636	633	0.00042589	0.0812868	0.605189
DYRK1A	0.137781	633	0.000508473	0.0812868	0.72254
RNF44	0.134983	633	0.000661691	0.0812868	0.940262
GAPT	-0.134361	633	0.000701064	0.0812868	0.996212
MAFB	0.133258	633	0.000776375	0.0812868	1
ZADH2	-0.132453	633	0.000836009	0.0812868	1
SERTAD2	0.132072	633	0.000865642	0.0812868	1
ATP6AP2	0.131769	633	0.000889937	0.0812868	1
SLC2A1	0.131565	633	0.000906645	0.0812868	1
B3GAT3	-0.131461	633	0.000915263	0.0812868	1
UQCRQ	-0.128694	633	0.00117457	0.0981804	1
GZMK	-0.126777	633	0.00139233	0.109917	1
STRA13	-0.125798	633	0.00151723	0.113473	1
TMBIM1	0.124663	633	0.00167504	0.118303	1
GCNT1	-0.124168	633	0.00174833	0.118303	1
RSU1	0.122766	633	0.0019726	0.121917	1
TAF4	0.122761	633	0.00197333	0.121917	1
CKS2	-0.122068	633	0.00209361	0.122733	1
GLTSCR1	0.121705	633	0.00215928	0.122733	1
CHD9	-0.120346	633	0.00242226	0.127604	1
MIER1	-0.119984	633	0.00249708	0.127604	1
IDO1	-0.119859	633	0.00252337	0.127604	1
EPB41	0.119482	633	0.00260417	0.127604	1
MAP2K1	0.119066	633	0.00269629	0.127714	1
EMG1	-0.118596	633	0.0028037	0.128518	1
ISY1	-0.117478	633	0.00307543	0.136568	1
DYRK1A	0.115063	633	0.00374543	0.143914	1
PRKCA	0.114773	633	0.0038342	0.143914	1
ZNF3	-0.114541	633	0.00390659	0.143914	1
UBE2J1	-0.114507	633	0.00391754	0.143914	1
SUMF2	-0.114353	633	0.00396639	0.143914	1
MAP4K4	0.114244	633	0.00400132	0.143914	1
TMEM50B	-0.114219	633	0.00400916	0.143914	1
LBH	0.11409	633	0.00405107	0.143914	1
WDR47	0.113286	633	0.00432035	0.147556	1
ZNF175	-0.113168	633	0.00436127	0.147556	1
ARL4A	0.112646	633	0.00454608	0.150232	1
CKS2	-0.112151	633	0.00472804	0.151824	1
CLCN3	0.111939	633	0.00480794	0.151824	1
STAU1	0.110919	633	0.00520954	0.160929	1
ATXN1	0.110387	633	0.00543109	0.162734	1
RNPEPL1	-0.110111	633	0.00554914	0.162734	1
SOX4	0.109967	633	0.00561151	0.162734	1
PHF5A	-0.109122	633	0.00599173	0.170285	1
KIAA0430	0.108318	633	0.00637445	0.177225	1
GAPT	-0.10775	633	0.00665784	0.177225	1
SNCA	0.107664	633	0.00670185	0.177225	1
SNRK	0.1076	633	0.00673481	0.177225	1
UBE2W	0.107201	633	0.00694273	0.179375	1
DYRK1A	0.105936	633	0.00764104	0.191862	1
NFIX	0.105406	633	0.00795162	0.191862	1
ARMCX6	-0.105266	633	0.00803559	0.191862	1
BCL7B	-0.105216	633	0.00806566	0.191862	1
TRIM23	0.105045	633	0.00816947	0.191862	1
EPB41	0.104929	633	0.00824107	0.191862	1
ATP5S	-0.104383	633	0.00858333	0.191862	1
ZDHHC7	0.104355	633	0.00860148	0.191862	1
ADNP2	0.104241	633	0.0086745	0.191862	1
G3BP2	0.104084	633	0.00877623	0.191862	1
ARPC5L	-0.103783	633	0.00897426	0.192363	1
NOL10	0.103375	633	0.00924932	0.192363	1
PTPN4	-0.103285	633	0.00931096	0.192363	1
TFDP1	0.102901	633	0.00957795	0.192363	1
ELMO1	0.102707	633	0.00971595	0.192363	1
CTSB	0.1026	633	0.00979197	0.192363	1
UBE2D2	-0.102501	633	0.00986341	0.192363	1
MIF	-0.102407	633	0.00993193	0.192363	1
S100PBP	0.102246	633	0.0100494	0.192363	1
CAPN3	-0.102078	633	0.0101734	0.192363	1
SYNCRIP	0.101925	633	0.0102882	0.192363	1
SNCA	0.10089	633	0.0110912	0.19565	1
TOMM5	-0.100876	633	0.0111027	0.19565	1
FAM58A	-0.100787	633	0.0111746	0.19565	1
PPME1	0.100774	633	0.011185	0.19565	1
BZRAP1	-0.100565	633	0.0113546	0.19565	1
PPP1R16B	-0.100557	633	0.0113614	0.19565	1
TGOLN2	0.100476	633	0.0114278	0.19565	1
VAMP5	-0.0995226	633	0.0122379	0.207024	1
TGFBR2	0.0989561	633	0.0127427	0.213028	1
FCRL2	0.0981466	633	0.0134961	0.222999	1
RQCD1	-0.0977022	633	0.013926	0.224466	1
LETMD1	-0.0974464	633	0.0141791	0.224466	1
CATSPER1	-0.0974172	633	0.0142082	0.224466	1
S100PBP	-0.0974062	633	0.0142192	0.224466	1
FAM73B	-0.0972513	633	0.0143747	0.224466	1
CEP350	-0.0967631	633	0.0148747	0.22975	1
NFE2L3	0.0959229	633	0.0157711	0.240976	1
FAM104A	0.0946372	633	0.0172346	0.260536	1
HLA.DQB1	0.0943605	633	0.0175646	0.262729	1
KLF6	-0.0939697	633	0.0180403	0.267034	1
DPP9	-0.093541	633	0.0185749	0.269086	1
SKP1	-0.0934703	633	0.0186644	0.269086	1
LUC7L	-0.0933155	633	0.0188616	0.269086	1
MAFG	0.0930516	633	0.019202	0.269086	1
EPN2	-0.0929898	633	0.0192825	0.269086	1
PHIP	0.0928259	633	0.0194975	0.269086	1
DUSP22	-0.0928206	633	0.0195045	0.269086	1
SNRK	0.0925864	633	0.0198152	0.270744	1
OXSR1	0.092134	633	0.0204278	0.276138	1
RNF38	0.0916878	633	0.0210481	0.276138	1
LENG8	-0.0915734	633	0.0212097	0.276138	1
UBE2A	-0.0915534	633	0.0212382	0.276138	1
PNPLA6	-0.0913284	633	0.0215596	0.276138	1
RBM25	0.0912914	633	0.0216129	0.276138	1
GTF3A	-0.0909787	633	0.0220676	0.276138	1
DNPEP	-0.0909173	633	0.0221578	0.276138	1
CCT6A	0.0909038	633	0.0221777	0.276138	1
SCAP	0.0908747	633	0.0222206	0.276138	1
ABLIM1	0.0907889	633	0.0223475	0.276138	1
CNOT7	-0.0903899	633	0.0229464	0.281094	1
DHX15	0.0902162	633	0.0232114	0.281808	1
BCOR	-0.0900213	633	0.0235119	0.281808	1
ALDH5A1	0.0899647	633	0.0235997	0.281808	1
EPB41L4A	0.089278	633	0.0246888	0.28938	1
ZNF274	0.0890399	633	0.0250765	0.28938	1
VOPP1	-0.0888291	633	0.0254241	0.28938	1
UBE2D3	0.088818	633	0.0254426	0.28938	1
NCAM1	0.088816	633	0.0254458	0.28938	1
ARMC10	-0.0888101	633	0.0254557	0.28938	1
CCNT2	0.0878999	633	0.0270062	0.30457	1
STAU1	0.0875444	633	0.0276336	0.307754	1
RASSF4	-0.0874683	633	0.0277695	0.307754	1
PUS7	0.0872927	633	0.0280854	0.307754	1
CAMK2A	0.0872543	633	0.0281548	0.307754	1
PDE4B	0.0861048	633	0.0303039	0.326844	1
DPYSL5	0.0860582	633	0.0303939	0.326844	1
SATB1	0.0858768	633	0.0307464	0.326844	1
ARSD	-0.0858385	633	0.0308213	0.326844	1
MED1	0.0855982	633	0.0312947	0.329406	1
RNF219	0.0854657	633	0.0315585	0.32974	1
FBXW11	0.0852378	633	0.0320164	0.330447	1
COX5B	-0.0850673	633	0.0323629	0.330447	1
PRKCZ	-0.0849751	633	0.0325515	0.330447	1
GGA1	0.0849727	633	0.0325563	0.330447	1
PPAP2C	0.0847642	633	0.0329866	0.330486	1
CDC14A	0.0846235	633	0.0332794	0.330486	1
TFEB	-0.0844712	633	0.0335991	0.330486	1
INO80	0.0844496	633	0.0336445	0.330486	1
DEDD	-0.0843135	633	0.0339328	0.330486	1
EPB41L5	0.0841234	633	0.0343387	0.330486	1
ARID2	0.0839897	633	0.0346269	0.330486	1
RNF144B	-0.083959	633	0.0346933	0.330486	1
JOSD1	-0.0838755	633	0.0348744	0.330486	1
PHF17	0.083845	633	0.0349408	0.330486	1
ISY1	-0.0837637	633	0.0351185	0.330486	1
HIATL1	0.0836313	633	0.0354091	0.331006	1
ARRDC3	0.083527	633	0.0356397	0.331006	1
CPT1A	0.0832154	633	0.0363357	0.331558	1
CTSD	0.0831876	633	0.0363983	0.331558	1
PHKG2	-0.0831873	633	0.0363991	0.331558	1
CD72	-0.0829735	633	0.036884	0.332464	1
DISC1	-0.0828523	633	0.0371616	0.332464	1
CYP4F3	0.0827086	633	0.0374926	0.332464	1
NCAPH2	-0.0826437	633	0.0376431	0.332464	1
S1PR1	0.0825783	633	0.037795	0.332464	1
LDB2	0.0825323	633	0.0379023	0.332464	1
SMU1	0.0823872	633	0.0382425	0.33339	1
MFSD6	0.0818848	633	0.0394399	0.33781	1
TNS1	0.0818587	633	0.0395029	0.33781	1
LRRC41	0.0817819	633	0.0396889	0.33781	1
RAB24	-0.0817772	633	0.0397004	0.33781	1
TRAK1	0.0816621	633	0.0399807	0.33817	1
SERPINB8	-0.0814684	633	0.0404563	0.340168	1
USP48	-0.0810703	633	0.0414487	0.346154	1
TMEM43	0.0809748	633	0.0416898	0.346154	1
ATG16L1	-0.0808923	633	0.041899	0.346154	1
NPTN	0.0805201	633	0.0428541	0.35013	1
ARFGEF1	0.0804813	633	0.0429547	0.35013	1
CEP192	0.0804081	633	0.043145	0.35013	1
DYRK1B	-0.0801921	633	0.0437107	0.35013	1
ATP5SL	-0.0801428	633	0.0438409	0.35013	1
DUS4L	-0.0801361	633	0.0438586	0.35013	1
PHAX	-0.0798767	633	0.0445482	0.352646	1
COX7B	-0.0797637	633	0.0448514	0.352646	1
AK2	-0.0797389	633	0.0449183	0.352646	1
ATP5S	-0.0795456	633	0.0454419	0.353268	1
EFCAB4A	-0.0795261	633	0.0454948	0.353268	1
USP48	-0.079331	633	0.046029	0.355474	1
PHF3	0.0791547	633	0.0465162	0.357294	1
NPTN	0.0790609	633	0.0467771	0.357367	1
GGA2	-0.0787948	633	0.0475239	0.361131	1
BNIP3L	0.0784157	633	0.0486053	0.365811	1
MET	0.0783943	633	0.0486671	0.365811	1
ABLIM1	0.0783095	633	0.0489121	0.365811	1
TFDP1	0.0781573	633	0.0493541	0.367184	1
PAFAH1B1	0.0780592	633	0.0496411	0.367396	1

## Sheet: miR-181a-2-3p
Correlation table 9. Significant (p<0.05) Spearman rank order correlation between hsa-miR-181a-2-3p and mRNA targets predicted by at least two algorithms.
Gene ID	r	n	p-value	FDR	Pc-value
BANF1	0.108451	739	0.00315824	0.0557062	0.104222
BASP1	-0.107696	739	0.00337613	0.0557062	0.111412
ARID4A	-0.0851332	739	0.0206352	0.159231	0.680962
GDAP2	-0.0831801	739	0.0237404	0.159231	0.783433
DYNLRB1	-0.0829533	739	0.0241259	0.159231	0.796156

## Sheet: miR-184
Correlation table 10. Significant (p<0.05) Spearman rank order correlation between hsa-miR-184 and mRNA targets predicted by at least two algorithms.
Gene ID	r	n	p-value	FDR	Pc-value
ZFP3	-0.124842	704	0.000901639	0.31866	0.357049
BRD4	0.11761	704	0.00177291	0.31866	0.702074
CDIPT	0.110449	704	0.00334287	0.31866	1
BCL2L1	0.109695	704	0.00356645	0.31866	1
KIAA0664	0.107547	704	0.00427974	0.31866	1
SLC6A8	0.104508	704	0.00551008	0.31866	1
POLL	0.103493	704	0.00598717	0.31866	1
CARM1	0.099947	704	0.00795842	0.31866	1
KCTD13	0.0997404	704	0.00808942	0.31866	1
AKR1C3	-0.0979399	704	0.0093149	0.31866	1
SNAPC3	-0.0973413	704	0.00975754	0.31866	1
BCL2L1	0.0969146	704	0.0100843	0.31866	1
CCDC69	0.0958844	704	0.0109138	0.31866	1
GDPD5	0.0954682	704	0.0112657	0.31866	1
GGPS1	-0.0931087	704	0.0134573	0.326471	1
BTNL8	0.0930558	704	0.0135104	0.326471	1
ENSA	0.0925626	704	0.0140152	0.326471	1
CTBP1	-0.0909481	704	0.0157853	0.347277	1
AP2M1	0.0886586	704	0.018631	0.38831	1
WDTC1	0.0857592	704	0.02287	0.442051	1
FOSB	-0.0852666	704	0.0236677	0.442051	1
AP2M1	0.083929	704	0.0259565	0.442051	1
GGPS1	-0.0838801	704	0.0260438	0.442051	1
ARHGAP24	0.0834666	704	0.026791	0.442051	1
TNS1	0.0827984	704	0.0280377	0.444117	1
NT5C3	-0.0818164	704	0.0299602	0.456316	1
MTAP	-0.0786076	704	0.0370497	0.543396	1
MLEC	-0.0774617	704	0.0399053	0.559073	1
GRK6	0.0769676	704	0.0411932	0.559073	1
CES2	0.0765332	704	0.042354	0.559073	1
CHMP4B	0.0747028	704	0.0475537	0.562844	1
COX6B1	0.0744421	704	0.0483361	0.562844	1
PLEKHA1	-0.074351	704	0.048612	0.562844	1
PLEKHA1	-0.0741561	704	0.0492067	0.562844	1
DNAJA3	-0.073981	704	0.0497463	0.562844	1

[truncated: 4 more sheets: miR-221-3p, miR-339-3p, miR-589-3p, miR-642a-5p]
